# Supplementary material for: In Vitro and In Vivo Evaluation of a Polycaprolactone (PCL)/Polylactic-Co-Glycolic Acid (PLGA) (80:20) Scaffold for Improved Treatment of Chondral (Cartilage) Injuries
Source: Polymers (Basel). 2023 May 16;15(10):2324. doi: 10.3390/polym15102324 (PMC10221788; doi:10.3390/polym15102324)
Supplement: Supplementary file 1 [file polymers-15-02324-s001.zip]

Archive with 3 entries (3 files):
- Video 1 - supp. 4h PHALLOIDIN.czi
- vIDEO 2- Supp. 10d PHALLOIDIN.czi
- Video 3 - Supp. 21d PHALLOIDIN.czi
